# Supplementary material for: Adjustable Gel Texture of Recovered Crude Agar Induced by Pressurized Hot Water Treatment of Gelidium sesquipedale Industry Waste Stream: An RSM Analysis
Source: Foods. 2022 Jul 13;11(14):2081. doi: 10.3390/foods11142081 (PMC9320704; doi:10.3390/foods11142081)
Supplement: Supplementary file 1 [file foods-11-02081-s001.zip]

Archive with 1 entries (1 files):
- foods-1764748-supplementary.pdf
